# Supplementary material for: Genomic and Transcriptomic Analysis of a Patient with Early-Onset Colorectal Cancer and Therapy-Induced Focal Nodular Hyperplasia: A Case Report
Source: J Pers Med. 2024 Jun 15;14(6):639. doi: 10.3390/jpm14060639 (PMC11204579; doi:10.3390/jpm14060639)
Supplement: Supplementary file 1 [file jpm-14-00639-s001.zip]

Archive with 1 entries (1 files):
- jpm-3016514-supplementary.pdf
